# Supplementary material for: The Efficacy of Transcranial Direct Current Stimulation in Enhancing Surgical Skill Acquisition: A Preliminary Meta-Analysis of Randomized Controlled Trials
Source: Brain Sci. 2021 May 27;11(6):707. doi: 10.3390/brainsci11060707 (PMC8229080; doi:10.3390/brainsci11060707)
Supplement: Supplementary file 1 [file brainsci-11-00707-s001.zip]

Archive with 2 entries (2 files):
- All supplement figures 20210525.pptx
- All Supplement table 20210524.docx
